# Supplementary material for: Genotype-by-Diet Interactions for Larval Performance and Body Composition Traits in the Black Soldier Fly, Hermetia illucens
Source: Insects. 2022 Apr 30;13(5):424. doi: 10.3390/insects13050424 (PMC9147266; doi:10.3390/insects13050424)
Supplement: Supplementary file 1 [file insects-13-00424-s001.zip]

Archive with 1 entries (1 files):
- insects-1691970-supplementary.pdf
